# Supplementary material for: Epidemiological Study of Violence against Children and Its Increase during the COVID-19 Pandemic
Source: Int J Environ Res Public Health. 2021 Sep 24;18(19):10061. doi: 10.3390/ijerph181910061 (PMC8507936; doi:10.3390/ijerph181910061)
Supplement: Supplementary file 1 [file ijerph-18-10061-s001.zip]

Archive with 1 entries (1 files):
- ijerph-1323540-supplementary.pdf
